# Supplementary material for: Econazole Exhibits In Vitro and In Vivo Efficacy Against Leishmania amazonensis
Source: Pharmaceuticals (Basel). 2026 Jan 21;19(1):185. doi: 10.3390/ph19010185 (PMC12845095; doi:10.3390/ph19010185)
Supplement: Supplementary file 1 [file pharmaceuticals-19-00185-s001.zip]

Archive with 1 entries (1 files):
- pharmaceuticals-4077087-supplementary.pdf
